# Supplementary material for: Persulfidation of Human Cystathionine γ-Lyase Inhibits Its Activity: A Negative Feedback Regulation Mechanism for H2S Production
Source: Antioxidants (Basel). 2024 Nov 15;13(11):1402. doi: 10.3390/antiox13111402 (PMC11591423; doi:10.3390/antiox13111402)
Supplement: Supplementary file 1 [file antioxidants-13-01402-s001.zip]

Archive with 1 entries (1 files):
- antioxidants-3270340-supplementary.pdf
